# Supplementary material for: Sanitation Improves Stored Product Insect Pest Management
Source: Insects. 2019 Mar 17;10(3):77. doi: 10.3390/insects10030077 (PMC6468839; doi:10.3390/insects10030077)
Supplement: Supplementary file 1 [file insects-10-00077-s001.zip]

Archive with 1 entries (1 files):
- insects-454395-supplementary.xlsx
