# Supplementary material for: Sanitation Improves Stored Product Insect Pest Management
Source: Insects. 2019 Mar 17;10(3):77. doi: 10.3390/insects10030077 (PMC6468839; doi:10.3390/insects10030077)
Supplement: Supplementary file 1 [file insects-10-00077-s001.zip › insects-454395-supplementary.xlsx]

## Sheet: Supplemental Table S1
Morrison et al., 2019, Insects
Supplemental Table 1. Full compendium of citations consulted in constructing MS, including for quantitative analysis.
Authors	Year	Bibliographic Information	Cited in Manu-script Text?	Used for Quant-itiative Analysis?
Amin ME, Kamel AH, Ismail II, El-Nahal AKM	1979	Effect of rearing Tribolium castaneum (Hbst.) on rice germ and rice bran on the susceptibility of its developmental stages to methyl bromide fumigation. Bulletin of the Entomological Society of Egypt.	N	Y
Arthur F, Ghimire M, Myers S, Phillips TW	2018	Evaluation of pyrethroid insecticides and insect growth regulators applied to different surfaces for control of Trogoderma granarium Everts the khapra beetle. J Econ Entomol 111:612–619.	Y	N
Arthur FH	2018	Structural pest management for stored product insects. In: Athanassiou CG, Arthur FH (eds) Recent Advances in Stored Product Protection. Springer, Berlin, Heidelberg.	Y	N
Arthur FH	2000a	Impact of accumulated food on survival of Tribolium castaneum on concrete treated with cyfluthrin wettable powder. J Stored Prod Res 36:15–23.	N	Y
Arthur FH	2009	Efficacy of chlorfenapyr against adult Tribolium castaneum exposed on concrete : effects of exposure interval , concentration and the presence of a food source after exposure. 157–163. doi: 10.1111/j.1744-7917.2009.00267.x	Y	Y
Arthur FH	2000b	Impact of food source on survival of red flour beetles and confused flour beetles (Coleoptera: Tenebrionidae) exposed to diatomaceous earth. J Econ Entomol 93:1357-1356.	Y	Y
Arthur FH	1998	Effects of a food source on red flour beetle (Coleoptera: Tenebrionidae) survival after exposure on concrete treated with cyfluthrin. J Econ Entomol 91:773-778.	N	Y
Arthur FH	2000c	Impact of food source on survival of red flour beetles and confused flour beetles (Coleoptera: Tenebrionidae) exposed to diatomaceous earth. J Econ Entomol 93:1357-1356.	Y	Y
Arthur FH	2015	Food source effect and residual efficacy of chlorfenapyr as a surface treatment on sealed and unsealed concrete. J Stored Prod Res 64:65–71. doi: 10.1016/j.jspr.2015.08.007	N	Y
Arthur FH	2012	Aerosols and contact insecticides as alternatives to methyl bromide in flour mills, food production facilities, and food warehouses. J Pest Sci 85:323-329.	N	Y
Arthur FH, Campbell JF	2008	Distribution and efficacy of pyrethrin aerosol to control Tribolium confusum (Coleoptera: Tenebrionidae) in food storage facilities. J Stored Prod Res 44:58-64.	Y	N
Arthur FH, Campbell JF, Ducatte GR	2014	Susceptibility of Tribolium confusum (Coleoptera: Tenebrionidae) to pyrethrin aerosol: effects of aerosol particle size, concentration, and exposure conditions. J Econ Entomol 107:2239-2251.	Y	Y
Arthur FH, Campbell JF, Fontenot EA, Toews MD	2013	Assessing effects of esfenvalerate aerosol applications on resident populations of Tribolium castaneum (Herbst), the red flour beetle, through direct and indirect sampling. J Stored Prod Res 53:1-6.	Y	Y
Arthur FH, Casada ME	2016	Temperature stratification and insect pest populations in stored wheat with suction versus pressure aeration. Appl Eng Agric 32:849–860. doi: 10.13031/aea.32.11757	Y	N
Arthur FH, Casada ME	2010	Directional flow of summer aeration to manage insect pests in stored wheat. Appl Eng Agric 26:115–122.	Y	N
Arthur FH, Hagstrum DW, Flinn PW, et al	2006	Insect populations in grain residues associated with commercial Kansas grain elevators. J Stored Prod Res 42:226–239. doi: 10.1016/j.jspr.2005.02.003	Y	N
Arthur FH, Puterka GJ	2002	Evaluation of kaolinite-based particle films to control Tribolium species (Coleoptera: Tenebrionidae). J Stored Prod Res 38:341-348.	Y	Y
Athanassiou C, Milonas DN, Saitanis CJ	2008	Insecticidal effect of ozone against Rhyzopertha dominica (Coleoptera: Bostrichidae), Sitophilus oryzae Du Val (Coleoptera: Curculionidae) and Tribolium confusum Du Val (Coleoptera: Tenebrionidae): influence of commodity. Daolinc 61–71.	Y	N
Athanassiou C, Riudavets J, Kavallieratos N	2011a	Preventing stored-product insect infestations in packaged-food products. Stewart Postharvest Rev 3:1–5. doi: 10.2212/spr.2011.3.8	Y	N
Athanassiou CG, Arthur H, Throne JE	2011b	Efficacy of layer treatment with methoprene for control of Rhyzopertha dominica (Coleoptera: Bostrychidae) on wheat, rice and maize. Pest Manag Sci 67:380-384.	Y	N
Athanassiou CG, Kavallieratos NG, Arthur FH, Throne JE	2013	Efficacy of a combination of beta-cyfluthrin and imidacloprid and beta-cyfluthrin alone for control of stored-product insects on concrete. J Econ Entomol 106:1064–1070.	Y	N
Athanassiou CG, Papagregoriou AS, Buchelos CT	2004	Insecticidal and residual effect of three pyrethroids against Sitophilus oryzae (Coleoptera: Curculionidae) on stored wheat. J Stored Prod Res 40:289–297. doi: 10.1016/S0022-474X	Y	N
Baskaran P, Mookherjee PB	1971	Effect of food on the susceptibility of Cadra cautella Walker and Trogoderma granarium Everts to phosphine. Indian J Entomol 33:23–29.	N	Y
Beck SD	1971	Growth and retrogression in larvae of Trogoderma glabrum (Coleoptera: Dermestidae). 1. Characteristics under feeding and starvation conditions. Annals of the Entomological Society of America 64:149-155.	Y	N
Beck SD, Bharadwaj RK	1972	Reversed development and cellular aging in an insect. Science 178:1210:1211.	Y	N
Brijwani M, Subramanyam B, Flinn PW	2012	Impact of Varying Levels of Sanitation on Mortality of Tribolium castaneum Eggs and Adults During Heat Treatment of a Pilot Flour Mill. J Econ Entomol 105:703–708.	Y	Y
Buckland PC	1981	The early dispersal of insect pests of stored products as indicated by the archaeological records. J Stored Prod Res 17:1–12.	Y	N
Burks CS, Mclaughlin JR, Miller JR, Brandl DG	2011	Mating disruption for control of Plodia interpunctella (Hübner) (Lepidoptera: Pyralidae) in dried beans. J Stored Prod Res. 47:216-221	Y	N
Campbell JF	2013	Influence of landscape pattern in flour residue amount and distribution on Tribolium castaneum (Herbst) response to traps baited with pheromone and kairomone. J Stored Prod Res 52:112–117. doi: 10.1016/j.jspr.2012.11.004	Y	N
Campbell JF, Arbogast RT	2004	Stored-product insects in a flour mill: Population dynamics and response to fumigation treatments. Entomol Exp Appl 112:217–225. doi: 10.1111/j.0013-8703.2004.00197.x	Y	N
Campbell JF, Ching’oma GP, Toews MD, Ramaswamy SB	2006	Spatial distribution and movement patterns of stored-product insects. Proc 9th Int Work Conf Stored Prod Prot 15–18.	Y	N
Campbell JF, Hagstrum DW	2002	Patch exploitation by Tribolium castaneum: Movement patterns, distribution, and oviposition. J Stored Prod Res 38:55–68. doi: 10.1016/S0022-474X	Y	Y
Campbell JF, Mullen MA	2004	Distribution and dispersal behavior of Trogoderma variabile and Plodia interpunctella outside a food processing plant. J Econ Entomol 97:1455–64. doi: 10.1603/0022-0493-97.4.1455	Y	N
Chowaniec T	1986	Sanitation costs -- the bottom line. Assoc. Oper. Millers Bull. 4867–4871.	Y	N
Cline LD	1978	Penetration of seven common flexible packaging materials by larvae and adults of eleven species of stored-product insects. J Econ Entomol 71:726–729.	Y	Y
Cline LD, Press JW, Flaherty BR	1984	Preventing the spread of the almond moth (Lepidoptera: Pyralidae) from infested food debris to adjacent uninfested packages, using the parasite Bracon hebetor (Hymenoptera: Braconidae). J Econ Entomol 77:331-333.	Y	Y
Collins PJ, Lambkin TM, Bridgeman BW, Pulvirenti C	1993	Resistance to grain-protectant insecticides in coleopterous pests of stored cereals in Queensland, Australia. J Econ Entomol 86:239–245.	Y	N
Davis R	1991	Introduction to Food-Pest Ecology and Management. In: Gorham JR (ed) Ecology and Management of Food-Industry Pests1. Assocation of Official Analytical Chemists, Arlington, VA, pp 3–4	Y	N
Edde PA	2012	A review of the biology and control of Rhyzopertha dominica (F.) the lesser grain borer. J Stored Prod Res 48:1–18. doi: 10.1016/j.jspr.2011.08.007	Y	N
El-Sayed AM, Suckling DM, Byers JA, et al	2009	Potential of “lure and kill” in long-term pest management and eradication of invasive species. J Econ Entomol 102:815–835. doi: 10.1603/029.102.0301	Y	N
El-Sayed AM, Suckling DM, Wearing CH, Byers JA	2006	Potential of mass trapping for long-lerm pest management and eradication of invasive species. J Econ Entomol 99:1550–1564.	Y	N
Fields PG	2001	Control of insects post-harvest: Low temperature. In: Vincent C, Panneton B, Fleurat-Lessard F (eds) Physical Control Methods in Plant Protection. Springer, Berlin, Germany, pp 95–107	Y	N
Flinn PW, Campbell JF	2012	Effects of flour conditioning on cannibalism of T . castaneum eggs and pupae. Environ Entomol 41:1501–1504.	Y	N
Flinn PW, Hagstrum DW, Muir WE	1997	Effects of time of aeration, bin size, and latitude on insect populations in stored wheat: A simulation study. J Econ Entomol 90:646–651.	Y	Y
Ghent AW	1963	Studies of behavior of the Tribolium flour beetles I. Contrasting responses of T. castaneum and T. confusum to fresh and conditioned flours. Ecology 44:269–283.	Y	N
Godfray HCJ	1994	Parasitoids: Behavioral and Evolutionary Ecology. Princeton University Press, Princeton	Y	N
Grieshop MJ, Flinn PW, Nechols JR	2006	Biological control of indianmeal moth (Lepidoptera: Pyralidae) on finished stored products using egg and larval parasitoids. J Econ Entomol 99:1080–1084.	Y	Y
Groote H De, Kimenju SC, Likhayo P, et al	2013	Effectiveness of hermetic systems in controlling maize storage pests in Kenya. J Stored Prod Res 53:27–36. doi: 10.1016/j.jspr.2013.01.001	Y	Y
Hagstrum DW, Phillips TW	2017	Evolution of stored-product entomology: protecting the world food supply. Annu Rev Entomol 62:379–397. doi: 10.1146/annurev-ento-031616-035146	Y	N
Haritos VS, Damcevski KA, Dojchinov G	2006	Improved efficacy of ethyl formate against stored grain insects by combination with carbon dioxide in a “dynamic” application. Pest Manag Sci 62:325–333. doi: 10.1002/ps.1167	Y	N
Herron GA, Clift AD, White GG, Greening HG	1996	Relationships between insecticide use, grain hygiene and insecticide resistance in Oryzaepldus surinamensis (L .) (Coleoptera: Silvanidae) on grain-producing farms. J Stored Prod Res 32:131:136.	N	Y
Isikber AA, Athanassiou CG	2015	The use of ozone gas for the control of insects and micro-organisms in stored products. J Stored Prod Res 64:139–145. doi: 10.1016/j.jspr.2014.06.006	Y	N
Isikber AA, Oztekin S	2009	Comparison of susceptibility of two stored-product insects , Ephestia kuehniella Zeller and Tribolium confusum du Val to gaseous ozone. J Stored Prod Res 45:159–164. doi: 10.1016/j.jspr.2008.12.003	Y	Y
Kavallieratos NG, Athanassiou CG, Hatzikonstantinou ANNN, Kavallieratou HN	2011	Abiotic and biotic factors affect efficacy of chlorfenapyr for control of stored-product insect pests. J Food Prot 74:1288–1299. doi: 10.4315/0362-028X.JFP-10-575	Y	Y
Kharel K, Arthur FH, Yan K, et al	2014	Susceptibility of different life stages of Tribolium confusum to pyrethrin aerosol: effects of a flour food source on insecticidal efficacy. J Pest Sci 87:295–300. doi: 10.1007/s10340-013-0549-z	N	Y
Lal R, Singh Y.	1966	Effect of food on the susceptibility of Tribolium castaneum Herbst to contact insecticides. Indian J Entomol 28:89–93.	N	Y
Leesch JG	1992	Carbon dioxide on the penetration and distribution of phosphine through wheat. J Econ Entomol 85:157–161.	Y	Y
Loschiavo SR	1988	Availability of food as a factor in effectiveness of a silica aerogel against the merchant grain beetle (Coleoptera: Cucujidae). J Econ Entomol 81:1237–1240.	N	Y
Mahroof RM, Edde PA, Robertson B, et al	2010	Dispersal of Rhyzopertha dominica (Coleoptera: Bostrichidae) in different habitats. Environ Entomol 39:930–938. doi: 10.1603/EN09243	Y	N
Maier DE, Adams WH, Throne JE, Mason LJ	1996	Temperature management of the maize weevil, Sitophilus zeamais Motsch. (Coleoptera: Curculionidae), in three locations in the United States. J Stored Prod Res 32:255–273.	Y	Y
Marinotti O, Nguyen QK, Calvo E, et al	2005	Microarray analysis of genes showing variable expression following a blood meal in Anopheles gambiae. Insect Mol Biol 14:365–373. doi: 10.1111/j.1365-2583.2005.00567.x	Y	N
Mason L	2003	Insects and Mites. In: Hui YH, Bruinsma LB, Gorham JR, et al. (eds) Food Plant Sanitation. Marcel Dekker, Inc., New York, US, pp 293–316	Y	N
Mason L, Tsai W, Ileleji K	2010	Influence of sanitation on post-fumigation pest rebound. In: Carvalho MO, Fields PG, Adler, C.S.; Arthur FH, et al. (eds) 10th International Working Conference on Stored Product Protection. Estoril, Portugal, p 983	Y	N
McKay T, White AL, Starkus LA, et al	2017	Seasonal patterns of stored-product insects at a rice mill. J Econ Entomol 110:1366–1376. doi: 10.1093/jee/tox089	Y	N
Mendez F, Maier DE, Mason LJ, Woloshuk CP	2003	Penetration of ozone into columns of stored grains and effects on chemical composition and processing performance. J Stored Prod Res 39:33–44.	Y	Y
Morrison WR, Wilkins R V, Gerken AR, et al	2018	Mobility of adult Tribolium castaneum (Coleoptera: Tenebrionidae) and Rhyzopertha dominica (Coleoptera: Bostrichidae) after exposure to long-lasting insecticide-incorporated netting	Y	N
Mueller DK	2010	Reducing Customer Complaints in Stored Products. Beckett-Highland Publishing, Carmel, IN	Y	N
Mullen MA, Mowery SV	2006	Insect-resistant packaging. In: Heaps JW (ed) Insect Management for Food Storage and Processing, 2nd Editio. AACC International, St. Paul, MN, pp 564–570	Y	N
Nansen C, Subramanyam B, Roesli R	2004	Characterizing spatial distribution of trap captures of beetles in retail pet stores using SADIE software. J Stored Prod Res 40:471–483. doi: 10.1016/S0022-474X	Y	N
Navarro S	2006	Modified atmospheres for the control of stored-product insects and mites. In: Heaps JW (ed) Insect Management for Food Storage and Processing, 2nd Editio. AACC International, St. Paul, MN, pp 105–146	Y	N
Navarro S	2012	The use of modified and controlled atmospheres for the disinfestation of stored products. J Pest Sci 85:301–322. doi: 10.1007/s10340-012-0424-3	Y	N
Navarro S, Amos TG, Williams P	1981	The effect of oxygen and carbon dioxide gradients on the vertical dispersion of grain insects in wheat. J Stored Prod Res 17:101–107.	Y	N
Nayak MK, Daglish GJ	2018	Importance of Stored Product Insects. In: Athanassiou CG, Arthur FH (eds) Reecent Advances in Stored Product Protection. Springer, Berlin, Germany, pp 1–17	Y	N
Omana MM, Das NM, Nair MRG	1972	Effect of nutrition on the susceptibility of Tribolium castaneum Herbst to the toxicity of different insecticides. Agric Res J Kerala 10:32–37.	N	Y
Opit GP, Arthur FH, Bonjour EL, et al	2011	Efficacy of heat treatment for disinfestation of concrete grain silos. J Econ Entomol 104:1415–1422. doi: 10.1603/EC11104	Y	Y
Opit GP, Thoms E, Phillips TW, Payton ME	2016	Stored product effectiveness of sulfuryl fluoride fumigation for the control of phosphine-resistant grain insects infesting stored wheat. J Econ Entomol 109:930–941. doi: 10.1093/jee/tov395	Y	Y
Quiros AM	2017	Evaluation of ambient and chilled aeration strategies to maintain the quality of stored grain in tropical climates and during summer in temperate climates. Kansas State University	Y	N
Ramos-Rodríguez O, Campbell JF, Ramaswamy SB	2006	Pathogenicity of three species of entomopathogenic nematodes to some major stored-product insect pests. J Stored Prod Res 42:241–252. doi: 10.1016/j.jspr.2004.08.004	N	Y
Ren Y, Lee B, Padovan B	2011	Penetration of methyl bromide, sulfuryl fluoride, ethanedinitrile and phosphine into timber blocks and the sorption rate of the fumigants. J Stored Prod Res 47:63–68. doi: 10.1016/j.jspr.2010.04.006	Y	N
Roesli R, Subramanyam B, Campbell JF, Kemp K	2003	Stored-product insects associated with a retail pet store chain in Kansas. J Econ Entomol 96:1958–66. doi: 10.1603/0022-0493-96.6.1958	Y	N
Rolston LH, Rouse P	1957	Insects in stored rice can be controlled by sanitation. Arkansas Farm Res 6:3.	Y	N
Romero S, Campbell JF, Nechols JR, With KA	2009	Movement behavior in response to landscape structure : the role of functional grain. Landsc Ecol 24:39–51. doi: 10.1007/s10980-008-9278-8	Y	N
Ryne C, Svensson GP, Anderbrant O, Löfstedt CL	2007	Evaluation of long-term mating disruption of Ephestia kuehniella and Plodia interpunctella (Lepidoptera: Pyralidae) in indoor storage facilities by pheromone traps and monitoring of relative aerial concentrations of pheromone. J Econ Entomol 100:1017–1025.	Y	N
Salama HS, Abdel-Razek A	1992	Effect of different kinds of food on susceptibility of some stored products insects to Bacillus thuringiensis. J Appl Entomol 113:107–110.	Y	Y
Sanon A, Ouedraogo AP, Tricault Y, et al	1998	Biological control of bruchids in cowpea stores by release of Dinarmus basalis (Hymenoptera: Pteromalidae) adults. Environ Entomol 27:717–725. doi: 10.1093/ee/27.3.717	Y	N
Scheff DS, Subramanyam B, Arthur FH, Dogan H	2018	Plodia interpunctella and Trogoderma variabile larval penetration and invasion of untreated and methoprene-treated foil packaging. J Stored Prod Res 78:74–82. doi: 10.1016/j.jspr.2018.05.002	Y	N
Schneider CA, Rasband WS, Eliceiri KW	2012	NIH Image to ImageJ: 25 years of image analysis. Nat Methods 9:671–675. doi: 10.1038/nmeth.2089	Y	N
Scholler M, Prozell S	2006	Natural enemies to control stored-product pests in grain stores and retail stores. In: Proceedings of the International Workshop “Implementation of Biocontrol in Practice in Temperate Regions - Present and Near Future.” DIAS Report No. 119, Flakkebjerg, Denmark, pp 85–106	Y	N
Scholler M, Prozell S, Al-Kirshi AG, Reichmuth C	1997	Towards biological control as a major component of integrated pest management in stored product protection. J Stored Prod Res 33:81–97.	Y	N
Semeao A a., Campbell JF, Hutchinson JMS, et al	2013	Spatio-temporal distribution of stored-product insects around food processing and storage facilities. Agric Ecosyst Environ 165:151–162. doi: 10.1016/j.agee.2012.11.013	Y	N
Senapati B, Satpathy JM, Maiti BK	1973	Effect of food on the susceptibility of rice weevils sitophilus oryzae to malathion and influence of storage temperature and humidity on the persistent toxicity of malathion. Bull Grain Technol 11:140–146.	N	Y
Shaurub EH, Gharsa GMA	2012	Food consumption and utilization by Tribolium confusum du Val (Coleoptera: Tenebrionidae) larvae and their susceptibility to the acetone extract of Nerium oleander L. J Stor. Prod. Res. 51: 56-60	N	Y
Sieminska E, Ryne C, Löfstedt C, Anderbrant O	2009	Long-term pheromone-mediated mating disruption of the Mediterranean flour moth, Ephestia kuehniella, in a flourmill. Entomol Exp Appl 131:294–299. doi: 10.1111/j.1570-7458.2009.00858.x	Y	N
Stejskal V, Hubert J, Aulicky R, Kucerova Z	2015	Overview of present and past and pest-associated risks in stored food and feed products: European perspective. J Stored Prod Res 64:122–132. doi: 10.1016/j.jspr.2014.12.006	Y	N
Subramanyam B, Mahroof R, Brijwani M	2011	Heat treatment of grain-processing facilities for insect management: A historical overview and recent advances. Stewart Postharvest Rev 3:1–11. doi: 10.2212/spr.2011.3.1	N	Y
R Core Development Team.	2016	R: A language and environment for statistical computing. https://www.r-project.org/.	Y	N
Teotia TPS, Prasad N	1974	Effect of food on the susceptibility of larvae of Cadra Cautella (Walker) to some insecticides. Indian J Entomol 36:179–184.	N	Y
Tilley DR, Casada ME, Langemeier MR, et al	2015	Economic analysis for commingling effects of insect activity in the elevator boot area. J Econ Entomol 108:2800–2807. doi: 10.1093/jee/tov222	Y	N
Tilley DR, Casada ME, Subramanyam B, Arthur FH	2017	Temporal changes in stored-product insect populations associated with boot, pit, and load-out areas of grain elevators and feed mills. J Stored Prod Res 73:62–73. doi: 10.1016/j.jspr.2017.07.002	Y	N
Toews MD, Arthur FH, Campbell JF	2005a	Role of food and structural complexity on capture of Tribolium castaneum (Herbst) (Coleoptera: Tenebrionidae) in simulated warehouses. Environ Entomol 34.1:164-169.	Y	Y
Toews MD, Arthur FH, Campbell JF	2009	Monitoring Tribolium castaneum (Herbst) in pilot-scale warehouses treated with b-cyfluthrin: are residual insecticides and trapping compatible? Bull Entomol Res 99:121–129. doi: 10.1017/S0007485308006172	Y	N
Toews MD, Campbell JF, Arthur FH	2010	The presence of flour affects the efficacy of aerosolized insecticides used to treat the red flour beetle, Tribolium castaneum. J Insect Sci 10:1–14.	Y	Y
Toews MD, Campbell JF, Arthur FH, Ramaswamy SB	2006	Outdoor flight activity and immigration of Rhyzopertha dominica into seed wheat warehouses. Entomol Exp Appl 121:73–85.	Y	N
Toews MD, Campbell JF, Arthur FH, West M	2005b	Monitoring Tribolium castaneum (Coleoptera: Tenebrionidae) in pilot-scale warehouses treated with residual applications of (S)-hydroprene and cyfluthrin. J Econ Entomol 98:1391-1398.	Y	N
Toews MD, Subramanyam B	2003	Contribution of contact toxicity and wheat condition to mortality of stored-product insects exposed to spinosad. Pest Manag Sci 59:538–544. doi: 10.1002/ps.660	Y	N
Trematerra P, Athanassiou C, Stejskal V, et al	2011	Large-scale mating disruption of Ephestia spp. and Plodia interpunctella in Czech Republic, Greece and Italy. J Appl Entomol 135:749–762. doi: 10.1111/j.1439-0418.2011.01632.x	Y	N
Tucker AM, Campbell JF, Arthur FH, Yan K	2014	Mechanisms for horizontal transfer of methoprene from treated to untreated Tribolium castaneum (Herbst). J Stored Prod Res 57:36–42. doi: 10.1016/j.jspr.2014.02.004	N	Y
Tuda M	2011	Evolutionary diversification of bruchine beetles: Climate-dependent traits and development associated with pest status. Bull Entomol Res 101:415–422. doi: 10.1017/S0007485310000660	Y	N
Urs KCD, Mookherjee PB	1967	Effect of oilseed food on the susceptibility of three species of storage insects to methyl bromide. Indian J Entomol 29:297–298.	N	Y
Vincent C, Weintraub PG, Hallman GJ	2009	Insect management with physical methods in pre- and post-harvest situations. In: Radcliffe EB, Hutchison WD, Cancelado RE (eds) Integrated Pest Management. Cambridge University Press, Cambridge, MA, pp 309–323	Y	N
Visalakshy A, Nair MRGK	1975	Effect of food, growth, and body lipid contents on the susceptibility of Tribolium castaneum Herbst to toxicity of insecticides. Agric Res J Kerala 13:62–66.	N	Y
Wacker F	2018	Food waste and food losses - Importance of international partnerships and research. In: Adler C, Blank C, Fuerstenau B, et al. (eds) 12th International Working Conference on Stored Product Protection. Julius-Kuhn Institut, Berlin, Germany, p 31	Y	N
White NDG, Jayas DS	2003	Controlled atmosphere storage of grain. In: Chakraverty A, Majumdar AS, Raghavan GSW, Ramaswamy HS (eds) Cereals, fruits, vegetables, tea, and spices. Marcel Dekker, Inc., New York, pp 235–251	Y	N
Williams P, Minett W, Navarro S, Amos TG	1980	Sealing a farm silo for insect control by nitrogen swamping for fumigation. Aust J Exp Anim Husb 20:108–114.	Y	N
Williams SB, Alexander CE, Mason LJ	2015	Sanitation’s impact on the effectiveness of the pest management programs of food processing facilities. J Stored Prod Res 60:48–53. doi: 10.1016/j.jspr.2014.09.010	N	Y
Zdarkova E	1995	Control of stored-food mites by non-chemical control. In: Proceedings International Forum, 7-8 November. Council of Europe Publishers, Strasbourg, France, pp 165–169	Y	N
